# Supplementary material for: On-Tissue Chemical Derivatization for Mass Spectrometry Imaging of Fatty Acids with Enhanced Detection Sensitivity
Source: Biomolecules. 2025 Mar 3;15(3):366. doi: 10.3390/biom15030366 (PMC11940502; doi:10.3390/biom15030366)
Supplement: Supplementary file 1 [file biomolecules-15-00366-s001.zip]

Archive with 1 entries (1 files):
- biomolecules-3422678-supplementary.pdf
